# Supplementary material for: Economic Evaluation of Interventions for Treatment of Neonatal Opioid Withdrawal Syndrome: A Review
Source: Children (Basel). 2021 Jun 23;8(7):534. doi: 10.3390/children8070534 (PMC8306925; doi:10.3390/children8070534)
Supplement: Supplementary file 1 [file children-08-00534-s001.zip]

Archive with 2 entries (2 files):
- Children-1215220 Supplementary Figure S1-done.pdf
- Children-1215220 Supplementary File S1-done.pdf
